# Supplementary material for: Perceived Barriers and Intentions to Receive COVID-19 Vaccines: Psychological Distress as a Moderator
Source: Vaccines (Basel). 2023 Jan 28;11(2):289. doi: 10.3390/vaccines11020289 (PMC9967752; doi:10.3390/vaccines11020289)
Supplement: Supplementary file 1 [file vaccines-11-00289-s001.zip]

Archive with 1 entries (1 files):
- vaccines-2155843-supplementary.pdf
